# Supplementary material for: Identification and validation of seven RNA binding protein genes as a prognostic signature in oral cavity squamous cell carcinoma
Source: Bioengineered. 2021 Sep 29;12(1):7248–62. doi: 10.1080/21655979.2021.1974328 (PMC8806873; doi:10.1080/21655979.2021.1974328)
Supplement: Supplemental Material [file KBIE_A_1974328_SM9106.zip]

Archive with 4 entries (3 files):
- supplementary/
- supplementary/Figure S1.jpg
- supplementary/Supplementary Material (1).docx
- supplementary/Table S1 (1).xls
