# Supplementary material for: Identification and validation of seven RNA binding protein genes as a prognostic signature in oral cavity squamous cell carcinoma
Source: Bioengineered. 2021 Sep 29;12(1):7248–62. doi: 10.1080/21655979.2021.1974328 (PMC8806873; doi:10.1080/21655979.2021.1974328)
Supplement: Supplemental Material [file KBIE_A_1974328_SM9106.zip › supplementary/Table S1 (1).xls]

## Sheet: diff
gene	conMean	treatMean	logFC	pValue	fdr
LASP1	65.5054	108.989	0.734497	4.48154e-06	5.04146e-05
RECQL	13.3911	26.5068	0.98509	4.9217e-06	5.34976e-05
IBTK	27.5432	15.5565	-0.824179	6.2065e-06	6.24789e-05
HEATR5B	13.8597	9.41032	-0.558585	0.0012045	0.0042627
CSDE1	420.531	286.935	-0.551488	0.00475573	0.0135347
UQCRC1	307.874	194.429	-0.663095	5.10504e-06	5.5028e-05
NCAPD2	31.4547	69.9819	1.1537	4.19737e-06	4.76254e-05
ANLN	14.7095	44.9904	1.61287	1.53002e-07	4.16649e-06
ZBTB32	0.649516	1.91115	1.55701	9.6522e-05	0.000547913
BRCA1	3.65315	7.518	1.04121	3.28326e-06	3.84345e-05
EHD3	30.7114	16.3815	-0.906708	0.00244219	0.00783864
UFL1	30.9631	20.9409	-0.564227	5.7637e-05	0.000366356
MDH1	130.774	71.8445	-0.864128	5.25244e-06	5.6382e-05
ZNF582	1.37585	0.525785	-1.38777	7.66977e-09	6.51014e-07
SNAI2	31.7619	124.673	1.97278	9.97872e-10	2.1374e-07
ZRANB1	15.3962	9.78124	-0.654489	0.000617874	0.0024782
ZFP64	6.88052	12.3825	0.847711	2.15451e-08	1.11474e-06
NDUFS1	50.4059	19.8571	-1.34394	9.25013e-08	2.9183e-06
EHD2	95.1055	201.297	1.08173	5.55348e-06	5.79308e-05
HMGB3	23.0858	60.9066	1.39959	2.35788e-08	1.15091e-06
DAPK2	5.12865	2.22121	-1.20723	7.50156e-05	0.000450443
NSUN2	41.9139	61.2764	0.547901	0.00020946	0.00103028
TRIO	8.38856	18.009	1.10222	2.35041e-06	3.02347e-05
RAI14	15.4813	33.8653	1.12928	0.00062239	0.00249245
STAU2	18.7454	10.3555	-0.856145	4.52432e-07	8.86698e-06
CAPG	197.961	287.031	0.535993	0.00288612	0.00903922
HSPA5	453.681	705.856	0.637694	0.000251572	0.00119416
DSG2	42.0411	78.6448	0.903552	0.000271806	0.00126925
CELF2	10.0323	5.63161	-0.833028	9.3494e-05	0.000537487
LIMA1	64.5144	131.072	1.02267	1.53519e-05	0.000128946
POLQ	1.30656	3.95762	1.59886	3.83722e-07	8.00556e-06
KIF1B	28.7972	16.1326	-0.835948	0.00265601	0.00842048
EIF2AK2	12.8688	30.1184	1.22677	1.43185e-08	9.23186e-07
PARP12	14.7707	43.3222	1.55237	1.49879e-08	9.23186e-07
YBX3	297.712	153.63	-0.954456	8.76029e-05	0.000510593
CS	132.652	76.6863	-0.790609	3.01375e-06	3.61002e-05
POLD1	16.5879	27.5299	0.730864	8.76318e-05	0.000510593
EIF4B	208.552	123.965	-0.750472	6.58846e-07	1.14423e-05
HAGH	22.5612	13.4216	-0.74929	0.00138072	0.00476893
OAT	150.299	79.4461	-0.91979	2.3957e-06	3.02347e-05
ADAT1	9.17182	13.0285	0.50639	6.91318e-05	0.000418839
ASPM	3.49772	9.74513	1.47827	1.69092e-06	2.41421e-05
PKM	573.081	956.116	0.738446	3.18649e-05	0.000226748
INPP5A	28.3036	18.2274	-0.634875	0.000139507	0.000739559
PFN2	71.4869	119.804	0.744929	0.0217433	0.0463729
TCOF1	17.5433	25.6365	0.547278	0.000340847	0.0015203
MAP4K4	37.0985	54.4641	0.553943	0.000659153	0.00260738
HLTF	9.40757	19.305	1.03708	0.00173544	0.0058458
CPSF1	34.4716	48.7985	0.501428	0.00029543	0.00136478
ACTN1	71.4899	170.849	1.25691	1.41708e-05	0.000120989
TFRC	42.3519	84.9809	1.00471	0.00152803	0.00522194
P4HA2	17.9718	42.9201	1.25592	1.39065e-06	2.06768e-05
ACADVL	270.602	135.227	-1.00079	5.47767e-09	5.64629e-07
SIDT1	3.71238	1.36393	-1.44458	0.0119368	0.0285205
MCM2	24.093	70.9056	1.55728	8.03685e-08	2.69079e-06
IGF2BP2	9.10814	50.1641	2.46142	1.99091e-08	1.07302e-06
NSF	29.2781	20.6773	-0.501776	1.04434e-06	1.64738e-05
NUAK1	8.18821	14.8991	0.863602	0.0118736	0.0284417
HACD3	21.5339	32.3014	0.58499	6.10814e-05	0.000384471
ENO1	1097.84	2097.02	0.933665	3.11958e-08	1.36037e-06
GTSE1	3.65797	12.6371	1.78855	1.27433e-09	2.1978e-07
ACAT1	49.6846	14.0728	-1.81989	1.93062e-07	4.94505e-06
MARK3	25.5085	36.488	0.516444	0.000534638	0.00220944
FNDC3B	12.2445	25.7138	1.07041	2.30022e-05	0.000173996
FSCN1	168.96	614.806	1.86345	9.7204e-10	2.1374e-07
RAB7A	314.167	456.249	0.538287	0.000249691	0.00119008
MKRN2	35.9067	25.0073	-0.521903	2.59717e-05	0.00019198
MCM6	26.9064	49.1954	0.870571	2.59733e-05	0.00019198
SPAG5	6.51035	19.3826	1.57396	8.05274e-09	6.51014e-07
MBNL3	8.4899	4.83366	-0.812632	8.83352e-05	0.000513535
ARHGEF1	26.1773	41.1041	0.650965	5.3516e-06	5.7209e-05
TOP2B	67.9145	45.5855	-0.575146	9.54429e-06	8.84985e-05
RBFOX1	7.89868	0.748558	-3.39943	1.37947e-05	0.000118602
TNRC6C	4.80775	3.04713	-0.657912	0.000247964	0.00118793
MYH7B	6.49649	0.824327	-2.97837	0.000781516	0.00299687
SMARCA2	56.3635	33.9375	-0.731883	1.98261e-05	0.000154493
PLOD1	47.6566	126.048	1.40322	2.21325e-07	5.45303e-06
TDRD3	11.4393	6.10856	-0.905092	5.10446e-09	5.64629e-07
RAB10	357.926	252.824	-0.50153	0.0083587	0.0213924
HADHA	272.099	177.161	-0.619071	1.21066e-06	1.88787e-05
RAD54L	3.28032	9.72256	1.5675	3.52679e-08	1.49571e-06
TPX2	25.6756	94.717	1.88323	1.07407e-09	2.1374e-07
OAS1	34.7874	77.1408	1.14893	0.000919445	0.00341268
PXN	39.0236	78.461	1.00763	2.64266e-05	0.00019422
PEBP1	534.833	298.684	-0.84047	2.12748e-08	1.11474e-06
GANAB	172.644	290.85	0.752471	3.21928e-05	0.000227639
RBM41	3.69718	5.23485	0.501722	0.000887698	0.00332341
P3H2	10.4235	62.0939	2.57461	1.39071e-06	2.06768e-05
KIF4A	5.65931	20.5905	1.86328	6.81297e-10	1.95835e-07
DLD	71.6826	43.2898	-0.727596	2.50852e-05	0.000187559
FH	151.217	97.6807	-0.630472	1.72406e-06	2.42398e-05
SPAG7	67.3694	45.4214	-0.56872	0.000945492	0.00349427
HECTD1	57.5525	33.5828	-0.777153	1.27277e-06	1.94832e-05
GEMIN2	8.12678	11.864	0.545838	0.0029053	0.0090883
PHGDH	56.5124	26.5603	-1.08929	1.42998e-05	0.000121291
LRRFIP2	25.7132	14.4042	-0.836024	2.40672e-07	5.76499e-06
CDC6	6.1502	19.0278	1.62941	9.14716e-09	6.95992e-07
HSP90AB1	1120.24	1615.48	0.528154	0.000973335	0.00357166
ITPR3	28.9591	64.2591	1.14988	8.63642e-06	8.06586e-05
ERMP1	40.375	24.8416	-0.700704	1.1537e-05	0.000102918
CIRBP	104.304	60.5164	-0.785393	0.000645123	0.0025795
GADD45B	149.76	48.4863	-1.627	0.00139957	0.00482757
RANBP1	37.8344	62.4928	0.723992	8.90678e-05	0.000516633
MED15	30.0674	47.5456	0.661112	3.41929e-05	0.00023715
CRKL	59.2752	84.912	0.51854	0.00357942	0.0107799
LGALS1	411.548	1467.28	1.83401	2.08889e-06	2.81456e-05
EIF3L	154.695	84.6384	-0.870047	3.41027e-06	3.95621e-05
POLR2F	0.316246	0.0523128	-2.59581	0.00427891	0.0124938
MCM5	21.6708	44.3131	1.03198	1.48937e-06	2.20172e-05
APOBEC3H	0.965433	2.05667	1.09106	0.0203241	0.0438595
MYH9	419.089	773.601	0.884332	0.000410137	0.00177619
ACO2	155.437	61.0875	-1.34738	8.55811e-06	8.02168e-05
PYGL	52.5212	144.445	1.45955	3.19139e-06	3.80467e-05
CEP128	1.37342	2.05033	0.578083	0.000971765	0.00357166
ERH	134.901	199.624	0.565391	3.56604e-05	0.000244213
RPS6KA5	2.6512	1.34924	-0.974494	0.000722899	0.00280108
SEC23A	17.0742	25.3595	0.57071	0.00553513	0.0153477
PABPC1L	2.02346	5.23293	1.3708	0.000185037	0.000940452
SALL4	0.170507	0.861804	2.33753	6.58423e-07	1.14423e-05
PSMA7	285.446	416.407	0.544778	5.39336e-06	5.72629e-05
EEF1A2	687.893	95.1731	-2.85356	1.33157e-05	0.00011521
SEC23B	74.3154	52.0978	-0.512438	0.0151065	0.034402
METTL4	4.14914	6.13463	0.564164	0.000211066	0.00103219
MCTS2P	4.57937	8.0163	0.807788	0.00418162	0.012293
PLS3	95.7447	142.036	0.568993	0.000395586	0.00172889
PGK1	259.089	393.352	0.602369	0.000381052	0.00168
EEA1	19.9605	12.9832	-0.620505	3.9847e-05	0.000269856
KPNA3	62.7873	43.9013	-0.516208	0.0129702	0.0303655
NUTF2	60.365	93.5048	0.631328	3.64372e-06	4.20817e-05
ZNF423	3.66877	1.67796	-1.12859	0.00376058	0.0111839
ACD	13.7441	21.2156	0.626315	2.7355e-05	0.000197675
USB1	15.572	35.8564	1.20327	6.60793e-08	2.3101e-06
ESRP2	58.6016	40.1459	-0.545685	0.00319598	0.00977306
HAGHL	1.64848	3.30791	1.00478	0.0135503	0.0314977
PIEZO1	30.4279	54.4506	0.839552	6.03698e-06	6.12517e-05
SALL1	0.121375	0.671087	2.46703	0.000137262	0.000729467
MAZ	35.5848	50.8832	0.51593	0.000130927	0.000707115
HERC1	13.78	7.93801	-0.795727	2.26006e-05	0.00017146
RAB11A	153.014	96.6345	-0.663055	9.8066e-06	8.96455e-05
ZNF106	91.7913	23.116	-1.98947	1.99476e-06	2.71602e-05
TJP1	53.1203	30.6245	-0.794575	1.75316e-05	0.000140416
MYEF2	0.567702	0.263568	-1.10696	0.00019651	0.000981414
POP1	6.15981	9.61631	0.642597	0.00130757	0.00455887
GSR	110.018	63.9251	-0.783285	1.69233e-05	0.000137586
MCM4	38.3571	83.9965	1.13084	6.52356e-07	1.14423e-05
RNASEH2A	28.6228	59.3541	1.05218	6.86139e-07	1.17552e-05
CASP14	3.2242	85.624	4.731	6.85701e-05	0.00041641
POLR2I	75.7886	48.9245	-0.631424	2.73545e-05	0.000197675
NOP53	215.889	108.847	-0.987995	8.30346e-07	1.35969e-05
LIG1	13.7794	20.5013	0.5732	0.00502512	0.0141612
FAM83E	20.1112	9.66733	-1.05681	0.0223108	0.0473486
DUS4L	2.73918	4.07954	0.574664	0.000659001	0.00260738
OGDH	197.553	121.43	-0.70211	0.00267294	0.00845364
BRAT1	19.6876	28.3777	0.527471	0.00044202	0.00187768
PLOD3	15.0057	44.9394	1.58247	5.3677e-08	2.11026e-06
ELAVL2	0.429968	2.88724	2.74739	0.00221508	0.00721713
DDX58	14.974	52.2408	1.80272	7.4621e-06	7.12341e-05
CPEB3	8.13661	2.20055	-1.88657	1.73598e-08	9.7729e-07
STN1	78.8597	46.1651	-0.772484	9.50316e-05	0.000543909
PFN1	726.191	1362.18	0.907495	5.98387e-08	2.21147e-06
SLC25A11	133.468	76.1104	-0.810331	1.42979e-05	0.000121291
DHX58	9.59467	17.0896	0.832816	0.000708006	0.0027543
PTGES3L-AARSD1	0.118487	0.350433	1.5644	0.000165747	0.000857577
SLC9A3R1	404.442	243.838	-0.73001	0.000438704	0.00187627
RAB34	38.289	67.4232	0.816315	1.88093e-05	0.000148806
RPL34	384.045	268.412	-0.516827	2.01682e-05	0.000156682
NEIL3	1.4526	5.42282	1.90041	5.48565e-08	2.11026e-06
NCAPG	6.08021	17.1907	1.49943	5.3528e-09	5.64629e-07
PPARGC1A	10.1382	1.10267	-3.20073	1.0075e-07	3.14024e-06
DDX25	0.114882	0.0618655	-0.892949	7.05154e-07	1.19438e-05
ZBTB16	5.52184	0.47333	-3.54423	2.28236e-07	5.57026e-06
CHORDC1	7.26778	10.4969	0.53038	0.012618	0.0297293
CORO1C	68.9639	104.488	0.599425	4.40902e-05	0.000295496
CAPRIN2	3.56829	5.60572	0.651665	0.0122742	0.0290781
MAGOHB	5.86837	9.9952	0.768275	0.000472226	0.0019832
PARP11	3.53135	5.20532	0.559767	0.000574753	0.00233428
OAS3	29.681	101.792	1.77801	9.71902e-06	8.94772e-05
OAS2	31.5195	112.684	1.83796	5.60641e-06	5.82481e-05
DDX55	6.7923	10.0642	0.567265	1.21739e-05	0.000107122
ENDOU	126.225	13.2371	-3.25334	4.56692e-06	5.07066e-05
RAB5B	114.243	77.0268	-0.568672	1.26013e-06	1.94045e-05
NUP107	10.2536	16.554	0.691047	5.27273e-07	9.88446e-06
TIMELESS	13.518	28.7879	1.09058	5.42612e-08	2.11026e-06
BTN3A3	9.96809	17.9989	0.852524	0.00584213	0.0160441
HINT3	50.6014	23.5259	-1.10493	6.46519e-08	2.29116e-06
MTRF1L	9.07153	6.32932	-0.519295	0.000206194	0.00102025
MCM3	60.8847	99.8272	0.713352	0.000288795	0.00133891
RBM24	35.2948	5.79035	-2.60773	0.000271781	0.00126925
RAB23	3.60062	6.80308	0.917945	0.000224491	0.00109165
KHDRBS2	0.13269	0.0311475	-2.09087	0.00273999	0.00864168
SMAP1	15.6434	9.85133	-0.667165	4.90901e-07	9.33795e-06
PEX7	16.9195	11.2523	-0.588458	6.68922e-05	0.000410071
TTK	5.09367	13.7378	1.43137	1.68307e-07	4.43947e-06
TENT4A	15.389	23.952	0.638252	4.5994e-05	0.000305878
KIF20A	9.32255	28.1287	1.59325	2.19056e-07	5.44903e-06
NNT	59.0784	18.2531	-1.69449	0.000209481	0.00103028
MRPS27	36.9463	24.2757	-0.605913	2.43229e-07	5.77278e-06
CLINT1	75.884	43.239	-0.811462	2.73535e-05	0.000197675
LMNB1	27.792	46.0328	0.72799	0.0079359	0.0206126
FAM172A	14.9969	8.5048	-0.818314	8.72969e-07	1.39406e-05
BRIX1	19.1471	28.0094	0.548789	0.00661878	0.0178362
NUP155	10.9479	17.418	0.669927	3.22056e-05	0.000227639
CPEB4	28.0558	11.7142	-1.26004	4.571e-07	8.8911e-06
DBN1	35.2613	52.8575	0.584021	0.016728	0.0375003
SMC4	11.4876	25.4609	1.14821	3.33281e-05	0.000233658
BCL6	45.4673	29.6733	-0.615666	0.0164624	0.0370332
PRKAR2A	43.3952	24.3088	-0.836055	3.32236e-07	7.53943e-06
GBE1	40.8765	20.5372	-0.993031	5.06211e-07	9.55889e-06
NCBP2	34.4258	55.9402	0.700395	5.54688e-08	2.11026e-06
HEMK1	3.35854	2.13457	-0.653891	0.00187826	0.00624557
ZBTB47	36.803	13.3447	-1.46356	0.00013732	0.000729467
EEF1B2	579.707	350.756	-0.724859	7.32749e-09	6.51014e-07
DNAJC27	2.83394	1.94705	-0.541522	0.00286559	0.00899421
GPD2	39.5808	27.066	-0.548318	0.000851152	0.00320985
EIF2B4	34.0095	21.7878	-0.642417	4.5667e-06	5.07066e-05
IFIH1	18.6528	52.6308	1.49652	3.24856e-05	0.00022837
FN1	39.544	902.805	4.51288	4.21044e-07	8.64478e-06
STAT1	122.058	305.99	1.32592	0.000246126	0.00118133
MSH6	12.6241	18.4342	0.546206	0.000952119	0.00350873
P3H1	7.79596	25.7904	1.72604	2.79043e-08	1.28908e-06
DARS2	16.9519	24.3255	0.521019	0.000261649	0.00123294
CENPF	7.17083	20.2982	1.50114	5.83671e-07	1.06335e-05
CD3EAP	5.74682	8.22591	0.517412	0.00402918	0.0119126
KIF14	1.32549	6.33808	2.25753	4.29834e-10	1.74046e-07
PLAGL1	7.10878	3.93749	-0.852325	2.18251e-05	0.000167046
AKAP7	4.91748	2.36242	-1.05765	7.73645e-07	1.29962e-05
RPN2	267.096	413.807	0.631598	1.83033e-05	0.000145695
IFIT2	7.59023	36.3897	2.26131	5.08666e-05	0.000334839
HELLS	2.81422	5.95414	1.08116	0.000103833	0.000582679
GOT1	206.768	64.9055	-1.6716	1.39934e-08	9.23186e-07
MTHFD1L	11.5649	27.8016	1.26541	8.47265e-07	1.36992e-05
ARL1	56.5253	36.9194	-0.614517	4.85936e-07	9.31198e-06
AKAP1	54.9837	28.1295	-0.966917	1.97543e-06	2.71602e-05
NCAPH	6.97936	21.2812	1.60841	3.41762e-09	4.69057e-07
POLR3GL	33.165	23.1161	-0.520763	0.0098117	0.0243364
RPL21	326.036	221.028	-0.560806	3.41824e-05	0.00023715
RASL11A	12.0239	5.7905	-1.05415	1.31939e-05	0.000114539
MTERF4	8.34496	5.18678	-0.686066	6.6195e-06	6.53612e-05
ANXA11	126.911	70.8837	-0.840288	2.37284e-06	3.02347e-05
CBX3	58.8514	117.987	1.00348	2.63073e-10	1.74046e-07
ARL4A	33.1208	16.5879	-0.997611	5.3924e-05	0.000349628
CALD1	39.8527	83.9708	1.07521	0.000267711	0.00125693
P4HA1	27.1094	61.9746	1.19288	4.87539e-06	5.34976e-05
CIT	2.89748	6.86878	1.24526	2.44176e-06	3.03713e-05
DDX39A	49.9578	72.8222	0.543667	0.000579017	0.00234783
SPATS2	9.70381	14.5155	0.580968	2.19701e-06	2.88511e-05
RAB9B	2.84657	0.495873	-2.52118	7.06379e-07	1.19438e-05
BAZ2B	5.41873	3.68964	-0.554475	6.68739e-05	0.000410071
ACSL3	50.2232	34.4546	-0.543657	1.98267e-05	0.000154493
PLCG1	13.4428	22.1483	0.720368	1.62629e-06	2.3637e-05
GTSF1L	0.0839232	0.26746	1.67218	0.00319397	0.00977306
ZNFX1	22.9978	38.0217	0.725331	0.00189187	0.0062747
ZBP1	0.900667	3.45231	1.9385	0.000489792	0.00205031
FASTKD3	5.89966	9.29223	0.655392	0.000157004	0.000822205
PAIP2B	23.2229	3.80145	-2.61092	4.87047e-09	5.64629e-07
SERPINB6	88.2899	48.3249	-0.869483	1.86366e-06	2.59209e-05
APOBEC2	147.275	24.6609	-2.57821	2.71188e-05	0.000197675
GNMT	5.65583	0.822878	-2.78099	0.0103206	0.0254344
RREB1	20.5182	13.9946	-0.552026	0.000167181	0.000863269
DEK	73.2596	117.262	0.678644	4.75627e-05	0.000315499
GOT2	210.542	117.831	-0.837398	1.96486e-05	0.000154033
ABCC4	4.12143	6.47999	0.652847	0.00338255	0.0102828
ALKBH7	109.25	53.6122	-1.02699	3.53541e-07	7.62174e-06
SNRPB	350.874	618.36	0.817494	1.47644e-08	9.23186e-07
TRAP1	54.4549	37.4982	-0.538242	2.71197e-05	0.000197675
ECHS1	339.869	205.717	-0.72432	7.7712e-08	2.64528e-06
AKAP9	13.2619	8.61037	-0.623137	7.75461e-05	0.000462253
ZFP36	1030.76	461.22	-1.16019	9.57721e-05	0.000546937
RASL11B	1.72355	4.49513	1.38298	0.00231832	0.00750626
YWHAH	121.425	190.385	0.648854	4.38521e-07	8.79421e-06
CALU	69.4666	163.539	1.23524	2.37278e-06	3.02347e-05
MYO1B	26.6681	85.6659	1.68361	8.30252e-08	2.71881e-06
SNRPN	53.81	19.2686	-1.48162	7.12747e-06	6.88013e-05
KIF1C	185.921	86.5682	-1.10278	4.55029e-08	1.83931e-06
EGLN3	11.2131	26.2607	1.22771	0.00543616	0.0151219
GADD45G	47.7711	10.5042	-2.18517	0.00556842	0.0154235
MRPL34	71.4541	50.1736	-0.510087	0.000207861	0.00102621
AFDN	41.6731	21.9106	-0.927485	2.21831e-06	2.89718e-05
FCHO1	1.28133	3.15344	1.29928	0.000236797	0.0011429
HELZ2	13.8675	33.7807	1.28449	2.48724e-05	0.000186507
C19orf66	10.4472	22.6093	1.1138	1.91893e-06	2.65469e-05
DNMT1	19.3693	34.4073	0.828948	5.50331e-06	5.76399e-05
AKAP12	9.72552	6.542	-0.572043	0.0119388	0.0285205
SYNE1	3.28279	1.62671	-1.01296	0.0126153	0.0297293
CAP1	251.006	410.21	0.708642	3.19043e-05	0.000226748
MRPS25	22.5933	15.2191	-0.570016	0.000124837	0.000681339
ACLY	61.9625	98.5198	0.669019	3.91727e-05	0.000266684
NDUFA2	119.573	77.3163	-0.629047	0.00010985	0.00060983
PPFIA1	12.279	30.163	1.29659	0.000304501	0.00139424
TOP2A	24.0909	63.9876	1.4093	2.68811e-06	3.26485e-05
KHDRBS3	3.70948	1.77372	-1.06444	0.000530513	0.00219693
CLUH	101.389	63.7709	-0.668928	8.76293e-08	2.83371e-06
PCNA	156.015	297.618	0.931777	1.22811e-05	0.000107343
RAB25	427.408	215.068	-0.990822	5.40091e-06	5.72629e-05
NASP	27.4486	41.4482	0.594576	0.00078761	0.00300967
XPO4	13.6666	8.18986	-0.738744	0.00616387	0.0167852
MYH10	13.5361	28.0869	1.05308	6.58027e-05	0.000406281
TPT1	1587.26	899.68	-0.819055	2.68868e-07	6.32329e-06
RFC3	8.83746	16.3538	0.887926	1.09295e-05	9.81761e-05
GIMAP6	13.0699	8.73041	-0.582127	0.0205399	0.0442439
ATP13A3	19.2781	34.3295	0.83249	5.86025e-05	0.000369768
CTIF	17.2168	11.8616	-0.537517	0.0047861	0.0136062
PTGFRN	67.0101	181.621	1.43848	1.36066e-07	3.86815e-06
LDHA	398.95	664.027	0.735035	0.000149643	0.000788447
RERG	3.83126	1.12769	-1.76445	0.000108033	0.000601448
APC	10.614	7.42501	-0.515503	0.000206234	0.00102025
ANXA1	3037.43	1166.44	-1.38074	4.43592e-05	0.00029653
OASL	8.10036	61.7957	2.93145	1.70777e-06	2.41421e-05
SRPK2	17.7484	28.6321	0.689948	1.78431e-05	0.000142469
SMPD2	47.5998	20.0264	-1.24905	1.75822e-06	2.45865e-05
CKAP2	17.4752	36.0028	1.0428	6.39286e-07	1.14057e-05
TBC1D4	26.8456	16.2557	-0.723738	0.00855487	0.0218259
LMO7	55.9124	20.8477	-1.42328	3.7612e-07	7.97559e-06
IGF2BP3	0.698669	5.09367	2.86602	6.26493e-06	6.28193e-05
EPRS	109.522	76.114	-0.524983	0.00132543	0.00460284
ODF2	15.9054	23.2337	0.546702	1.03533e-05	9.43101e-05
SMC2	12.5392	21.9047	0.8048	6.74471e-05	0.000412496
FAM129B	675.16	403.516	-0.742602	0.000163232	0.000851375
STXBP1	11.4506	16.3116	0.510476	0.0134779	0.0313838
ANP32B	222.736	320.033	0.522883	5.76028e-05	0.000366356
MDC1	8.77019	13.7143	0.645005	3.71329e-06	4.26946e-05
DDX60	12.3363	44.6672	1.8563	1.10298e-05	9.87338e-05
NUSAP1	22.7658	55.0979	1.27513	1.37994e-05	0.000118602
KIF23	5.26344	17.1861	1.70716	1.8336e-09	2.7903e-07
PARP6	11.0928	15.8353	0.513527	0.00196834	0.00650333
IFI44L	3.50558	19.0292	2.44049	3.56832e-05	0.000244213
HADHB	177.865	79.8875	-1.15474	1.24941e-07	3.67297e-06
KIF11	14.284	28.4971	0.996419	2.57496e-05	0.00019142
CEP55	10.9945	44.8241	2.0275	4.63457e-10	1.74046e-07
DBR1	12.6823	18.6117	0.553392	2.48703e-05	0.000186507
SECISBP2L	20.4423	9.78087	-1.06352	3.41011e-06	3.95621e-05
HERC5	4.08371	14.4508	1.82319	5.45275e-06	5.75766e-05
COPS4	43.5593	29.897	-0.542982	1.21139e-06	1.88787e-05
LARP1B	7.90176	5.21485	-0.599547	2.0893e-05	0.000160419
USO1	112.028	60.877	-0.879891	1.56271e-05	0.00013041
CENPE	2.28957	7.31695	1.67617	1.69813e-08	9.7729e-07
SRRM4	0.0477817	0.0252637	-0.91939	0.00498975	0.0140769
RNF113B	0.052058	0.0358895	-0.536556	0.023087	0.0487561
NOVA1	0.971576	0.334558	-1.53807	2.52785e-05	0.00018846
WARS	91.7381	382.014	2.05803	0.000455209	0.00192435
ETFA	72.785	46.1878	-0.65613	5.92659e-06	6.06012e-05
PML	30.1146	47.6628	0.662399	0.0030767	0.00950947
FANCI	8.57832	19.8056	1.20714	2.9039e-07	6.76792e-06
ADAD2	0.967853	0.543213	-0.833269	0.000893445	0.00334009
RPL3L	107.086	7.97916	-3.74639	0.000530763	0.00219693
MYOCD	0.290336	0.114646	-1.34054	0.000284096	0.00131949
NPEPPS	51.3784	32.4393	-0.66342	3.88472e-05	0.000265166
ASXL3	0.109518	0.0629313	-0.799326	0.000413084	0.00178405
CEP131	10.1551	15.3468	0.595724	0.00037004	0.0016392
HUNK	1.84354	1.16256	-0.665175	0.000978608	0.00358592
SAE1	72.4999	104.106	0.522003	8.05553e-07	1.34449e-05
PGD	440.995	207.748	-1.08593	1.53507e-05	0.000128946
KIF2C	9.85221	36.1962	1.87732	5.38217e-10	1.74046e-07
ALDH9A1	181.269	73.2932	-1.30638	2.4114e-08	1.15524e-06
ANP32E	36.0675	58.6793	0.702151	1.70749e-06	2.41421e-05
GALNT2	38.3529	75.4418	0.976029	2.1968e-06	2.88511e-05
CEP170	3.56984	5.6458	0.661318	0.00118808	0.00422775
PDIA6	118.886	175.629	0.562952	0.000678187	0.00265829
AFF3	0.485203	0.30545	-0.66765	6.20393e-05	0.000389003
ZNF385B	2.16714	1.02208	-1.08428	0.0210767	0.0452492
DIS3L2	9.45747	5.64822	-0.743658	8.99338e-07	1.42735e-05
FANCD2	3.77284	6.31318	0.742716	0.00112447	0.00403468
RAB5A	68.3547	41.8627	-0.707375	1.52991e-07	4.16649e-06
RBMS3	5.1832	2.80998	-0.883283	0.000183559	0.000934776
RPL32	674.898	419.53	-0.685894	1.30276e-07	3.74899e-06
PTPRG	4.14046	6.46503	0.642867	0.00706143	0.0187748
LIMD1	7.55495	5.26079	-0.522144	2.73467e-05	0.000197675
PPP1R18	39.145	86.5288	1.14435	2.55054e-08	1.19968e-06
PRIM2	4.42566	10.8865	1.29857	3.84048e-10	1.74046e-07
MDH2	327.499	191.527	-0.773945	6.31971e-08	2.27071e-06
CCT6A	164.314	255.858	0.638885	0.00455651	0.0130395
NCAPG2	7.21605	14.9828	1.05403	1.71902e-07	4.44709e-06
MSN	184.661	468.922	1.34447	5.3227e-07	9.90635e-06
ZNF185	331.795	149.755	-1.14769	0.000542484	0.00223472
POLR2K	50.3068	76.7179	0.608809	2.68808e-06	3.26485e-05
FAM83A	71.0823	169.203	1.25119	0.000804463	0.00306051
CDKN2A	3.44579	33.0588	3.26213	0.00514843	0.0144309
PARD3	59.068	36.1489	-0.708425	3.49898e-07	7.62174e-06
EIF4EBP2	80.8643	54.3248	-0.573892	2.2398e-06	2.89718e-05
MKI67	15.1273	37.6845	1.31682	2.53805e-06	3.14159e-05
SERPINH1	48.6406	248.291	2.3518	1.56614e-09	2.53225e-07
TRPT1	48.8908	29.3699	-0.735222	0.00207473	0.00681998
ITGB1	102.913	201.016	0.965885	0.00165595	0.00560813
SAP18	108.982	75.0757	-0.537669	2.05308e-06	2.78079e-05
PDCD4	167.626	70.0595	-1.25859	4.25456e-07	8.66657e-06
CCT5	101.138	166.864	0.722358	2.66136e-06	3.263e-05
DLAT	48.1032	25.1191	-0.937348	2.35714e-07	5.699e-06
PIH1D2	3.04381	1.08547	-1.48756	0.00598008	0.0163709
ZNF385D	1.63446	0.481979	-1.76178	0.00119587	0.00423933
BAG3	295.176	196.42	-0.587628	0.00262138	0.00834332
RBM46	0.00471064	0.263768	5.80721	0.0149351	0.0341842
ATP5F1A	223.703	100.534	-1.1539	4.57568e-10	1.74046e-07
C18orf25	18.8561	10.3283	-0.868423	1.23549e-06	1.91391e-05
DDX4	0.0417787	0.0213542	-0.968244	0.0179073	0.0395611
SAR1B	25.9306	13.6974	-0.920751	1.17163e-07	3.56588e-06
IFIT5	14.6006	23.923	0.712371	0.00303777	0.00943423
UTRN	21.5318	11.31	-0.928878	1.73771e-05	0.000139611
PLOD2	9.93252	35.365	1.83209	6.59027e-07	1.14423e-05
CAST	130.003	76.7586	-0.76015	1.17457e-05	0.000104062
ENPP3	2.20589	0.29548	-2.90023	5.80476e-05	0.000367594
ENAH	24.5725	45.5296	0.889759	5.34767e-05	0.000348474
BUB3	24.8756	38.2235	0.619727	7.28842e-08	2.51402e-06
SLC16A1	41.1893	106.223	1.36675	1.62636e-06	2.3637e-05
TTN	66.7424	8.36264	-2.99657	0.000206207	0.00102025
PDIA4	123.559	254.33	1.0415	3.39033e-07	7.62174e-06
PPARGC1B	4.68369	2.49921	-0.90617	1.27236e-05	0.000110828
MTERF3	22.6218	35.7051	0.658412	6.21021e-05	0.000389003
HK1	188.686	117.788	-0.679792	6.65513e-07	1.14779e-05
ATAD2	9.29181	26.5465	1.51449	1.43186e-08	9.23186e-07
RBPMS	11.886	5.82656	-1.02854	0.00208832	0.00685594
TENT5B	211.231	97.6422	-1.11325	0.000148605	0.000784576
HIST1H4H	8.25943	18.241	1.14307	0.00911177	0.0229748
TAGLN2	747.62	1443.97	0.949662	2.32778e-08	1.15091e-06
CSRP1	80.0129	50.2532	-0.671016	7.66977e-06	7.29474e-05
IGF2BP1	0.09171	2.64538	4.85025	1.65768e-06	2.38246e-05
NDUFV3	28.7811	16.5248	-0.800494	1.64229e-06	2.37352e-05
CSTB	2793.73	1287.01	-1.11817	0.000796696	0.0030399
PCNT	26.1444	12.3688	-1.0798	0.00527436	0.0147193
ADAR	86.0233	140.052	0.703166	9.73467e-05	0.000551063
CCDC12	37.646	21.6685	-0.796902	6.93391e-06	6.74362e-05
AZGP1	487.654	16.4864	-4.88651	0.000364534	0.00161758
TONSL	4.97705	12.5332	1.33239	3.46303e-07	7.62174e-06
RECQL4	13.1861	24.2396	0.878342	1.57676e-05	0.000130739
RPL8	2004.38	3445.72	0.781648	0.000249238	0.00119008
RACGAP1	18.3813	38.0551	1.04985	1.66538e-07	4.43947e-06
RPL29	969.237	611.776	-0.663845	5.8461e-08	2.19186e-06
RPS6KA4	54.3954	105.585	0.956843	2.39587e-06	3.02347e-05
RAVER2	13.0053	7.2022	-0.852594	1.648e-05	0.00013621
HFM1	0.131573	0.0406152	-1.69577	1.16136e-05	0.000103245
GFI1	0.725935	3.38087	2.21948	4.42994e-07	8.81559e-06
AGL	51.7577	13.601	-1.92806	6.68203e-06	6.57278e-05
PDLIM5	84.3374	39.6475	-1.08894	5.54794e-07	1.02518e-05
EIF4E3	12.0076	4.95486	-1.27703	2.25353e-08	1.14312e-06
NEK10	2.06046	0.137429	-3.9062	8.5381e-05	0.000500536
CIP2A	3.09066	10.9361	1.82311	3.51748e-10	1.74046e-07
CLASP2	9.70112	5.83574	-0.733236	6.57867e-05	0.000406281
NUAK2	62.6014	33.3853	-0.906984	0.000508109	0.00211331
IFI16	85.8971	154.01	0.842346	4.87409e-06	5.34976e-05
EIF5A2	2.08065	8.34537	2.00394	3.62626e-09	4.69057e-07
THOC7	96.8198	67.9097	-0.511683	6.20683e-06	6.24789e-05
GMPS	23.3573	36.126	0.629166	2.22119e-05	0.000169007
SLMAP	20.2854	12.7236	-0.672936	6.9331e-06	6.74362e-05
RPP14	10.747	5.45755	-0.977612	8.94978e-08	2.85841e-06
DNASE1L3	77.0026	7.17968	-3.42291	9.8065e-06	8.96455e-05
RBM47	50.3353	16.4816	-1.61071	3.15509e-08	1.36037e-06
U2SURP	18.0942	27.9258	0.62607	4.48216e-06	5.04146e-05
TOPBP1	14.856	26.3102	0.824578	6.03756e-06	6.12517e-05
KIF15	2.87915	5.97095	1.05232	0.000204654	0.00102011
FYCO1	64.18	17.552	-1.87049	1.90262e-08	1.04725e-06
POLR2H	34.077	50.1022	0.556077	0.0012899	0.00450333
RPN1	186.019	295.949	0.669899	1.69891e-07	4.43947e-06
RFC4	10.5776	31.0994	1.55587	1.73774e-08	9.7729e-07
RPL39L	16.0048	44.0678	1.46122	0.00926944	0.023214
GNL3	90.0166	62.4199	-0.528184	1.89752e-05	0.000149661
PBRM1	21.3606	14.5972	-0.549253	7.74005e-06	7.33462e-05
APEH	89.6196	60.1583	-0.575052	6.20195e-07	1.1142e-05
HSPA4L	21.8586	14.1056	-0.631939	0.0119396	0.0285205
POC1A	10.2667	17.1678	0.741728	0.002796	0.00879956
HMGB2	69.3277	115.192	0.732543	0.0084568	0.021597
ANXA5	176.175	310.532	0.81773	9.71484e-06	8.94772e-05
TERT	0.0781117	0.524802	2.74816	1.33587e-06	2.02099e-05
CGAS	5.45753	17.9841	1.7204	6.16009e-09	5.69148e-07
YWHAZ	442.583	676.838	0.612863	0.00455555	0.0130395
DCAF13	13.8426	21.5301	0.637245	0.000105526	0.000590901
RASEF	9.45589	4.94093	-0.936429	0.00798183	0.0206702
STRBP	14.2982	9.19595	-0.636762	0.00353484	0.0106581
PCF11	16.3406	10.9498	-0.577559	1.99464e-06	2.71602e-05
RPUSD4	34.0792	17.0663	-0.997746	7.06233e-06	6.84279e-05
ZNF319	8.4756	14.0219	0.726298	0.000129897	0.000703018
HDGFL3	5.039	7.41023	0.55638	0.00362441	0.0108397
MCM7	64.8421	124.91	0.945888	1.7072e-05	0.000137586
HSP90B1	316.259	588.31	0.895469	2.09642e-07	5.3171e-06
PPIB	262.629	373.405	0.507712	8.33447e-05	0.000490029
DIS3L	17.9601	10.5461	-0.768087	9.65783e-05	0.000547913
PDIA3	233.59	368.315	0.656962	5.00825e-06	5.42106e-05
ENDOG	25.5676	15.2503	-0.745481	0.000649779	0.0025901
ACAA2	28.8644	10.5433	-1.45296	1.67745e-05	0.00013733
PRDX2	360.638	194.544	-0.890451	1.49758e-07	4.16649e-06
FTH1	443.905	664.311	0.581606	0.00608886	0.0166335
SLC3A2	123.64	240.046	0.957168	9.28508e-06	8.64047e-05
PDHB	53.0913	26.7028	-0.991486	7.95833e-09	6.51014e-07
HIST1H1E	0.867461	2.78846	1.6846	0.000187885	0.000949598
DTYMK	26.301	43.5435	0.727343	0.000192366	0.000966314
FEN1	30.9104	68.6047	1.15022	4.35315e-08	1.78756e-06
CDKN2AIP	36.2495	20.7281	-0.806375	1.28539e-06	1.95606e-05
INPP5D	13.24	8.00641	-0.725673	0.00450226	0.0129271
RNASE2	0.857921	2.39949	1.48381	0.000781943	0.00299687
RNASE3	0.0873997	0.204562	1.22684	0.0207476	0.0446539
PTK2	16.5686	28.5327	0.784161	4.9214e-06	5.34976e-05
GTSF1	0.280257	5.88185	4.39145	0.000164521	0.000853278
RPS9	604.787	423.089	-0.515468	1.36147e-06	2.04774e-05
ZNF524	49.8822	32.4532	-0.620163	0.00224431	0.00729402
ZNF318	6.92618	10.1829	0.556017	0.000378362	0.0016732
GPHN	12.896	7.9788	-0.692676	3.28335e-06	3.84345e-05
RRM2	27.4801	56.6474	1.04362	1.67748e-05	0.00013733
MRM3	31.4437	20.3999	-0.62421	3.08559e-05	0.000220509
QARS	182.07	98.4231	-0.887423	4.87025e-10	1.74046e-07
MRPL13	22.3054	33.5938	0.5908	0.000330761	0.00148043
AFF1	27.1425	17.359	-0.644869	5.57518e-05	0.000358781
CFL1	366.304	667.219	0.86512	1.46027e-08	9.23186e-07
RAB37	1.72215	0.94422	-0.867012	0.0140738	0.032537
OVOL1	72.6212	41.0197	-0.824075	0.00836016	0.0213924
ARPP21	10.0712	1.70297	-2.56411	0.00267301	0.00845364
TRMT112	176.924	270.966	0.614983	6.43742e-06	6.42996e-05
PARP14	18.0928	46.2503	1.35405	1.59492e-06	2.34435e-05
APOBEC4	1.43912	0.0268769	-5.74268	0.0130198	0.0304507
RNF213	16.9543	28.299	0.739098	0.00165621	0.00560813
SPTBN2	70.6508	35.6301	-0.987611	0.000107245	0.000599227
ATP2A2	266.456	120.917	-1.13988	0.00274249	0.00864168
SH3PXD2B	21.4752	34.312	0.676039	0.00340414	0.0103363
RPL15	346.466	206.264	-0.748219	3.04836e-08	1.35967e-06
PDE12	13.9026	8.04743	-0.78876	5.67467e-09	5.64629e-07
MARCKSL1	94.074	211.579	1.16933	1.0446e-05	9.48202e-05
PSMD2	157.463	278.899	0.824732	8.55389e-07	1.37447e-05
CSRP2	16.3904	32.9438	1.00716	0.00174707	0.00586969
PCCA	12.8246	5.23636	-1.29227	3.58236e-09	4.69057e-07
CKAP5	33.1134	46.9876	0.504864	0.00109398	0.00394167
CCDC14	2.93729	7.36265	1.32574	5.04518e-09	5.64629e-07
RUVBL1	23.6497	34.2027	0.532287	0.000267693	0.00125693
ARL4D	155.075	103.782	-0.579405	0.00413032	0.0121837
MBLAC2	4.55551	2.7642	-0.720751	5.38858e-05	0.000349628
LMNB2	58.3956	105.534	0.853777	6.86912e-06	6.73122e-05
MAMSTR	16.552	4.61719	-1.84192	0.00222945	0.00725482
ANKLE2	15.9825	22.6106	0.500506	6.80067e-05	0.000413961
POLE	6.28997	9.10414	0.533469	0.000389774	0.00170913
ULK1	24.0357	35.3602	0.556945	0.00521109	0.0145742
RIMKLA	0.557242	0.264405	-1.07556	2.80454e-05	0.000202099
CAVIN1	274.032	468.486	0.77366	0.000306643	0.00139726
RBM44	0.121099	0.287196	1.24584	0.00783895	0.0204223
IMPDH2	244.834	151.532	-0.692179	1.5132e-07	4.16649e-06
DALRD3	16.8377	11.8267	-0.509646	5.8116e-05	0.000367594
ZC3H12D	0.51081	0.904341	0.824079	0.000306484	0.00139726
PLEC	148.383	246.971	0.735017	0.00591157	0.0162018
ERN1	8.85004	5.64855	-0.647803	0.000833267	0.00316079
RCC2	114.329	203.445	0.831441	2.14364e-07	5.38408e-06
GIMAP7	26.2155	15.8735	-0.723804	0.00453006	0.0129925
CALR	740.804	1391.03	0.908992	1.30425e-07	3.74899e-06
NSUN7	3.40124	0.903168	-1.91299	4.52016e-05	0.000301383
HNRNPCL4	0.0056729	0.00293026	-0.953057	0.0232796	0.0490826
ARL14	1.95136	11.161	2.51591	0.000384058	0.00168972
APOBEC3B	12.8702	35.5449	1.46561	3.25296e-06	3.84345e-05
ZNF784	17.0645	11.2666	-0.598948	0.000668657	0.00263059
TDRD6	0.108563	0.36973	1.76794	3.95304e-07	8.1812e-06
PAK2	50.1276	74.9829	0.580957	8.07737e-05	0.000478173
FAM83H	119.667	175.855	0.555359	0.0039793	0.0117786
DDX60L	2.85282	11.2566	1.98031	6.18889e-08	2.25502e-06
MEX3D	18.6161	28.2108	0.599694	0.00044202	0.00187768
ZBTB20	0.484521	0.259816	-0.899066	0.0222915	0.0473486
KPNA2	79.0248	173.424	1.13393	2.85203e-08	1.29442e-06
RNASE10	0.28388	6.27351	4.46592	6.01627e-07	1.0884e-05
TENT5C	20.1225	9.4824	-1.08548	0.000410556	0.00177619
SETD3	52.4294	36.8048	-0.510482	0.00916353	0.0230387
MRPL54	114.319	80.0746	-0.513645	0.000100553	0.000566732
CMSS1	16.6131	23.9363	0.52688	0.000845202	0.00319669
HIST1H1B	0.404157	1.46148	1.85444	0.000261595	0.00123294
PABPC1L2B	0.120629	0.00560956	-4.42655	0.00377108	0.0112007
KNTC1	2.76073	7.1215	1.36713	8.93593e-09	6.95992e-07
RALYL	0.132413	0.0135833	-3.28514	6.29829e-05	0.000392619
ATL3	37.6611	54.0547	0.521345	0.00149744	0.00512419
H1FX	155.105	248.488	0.679937	0.000542387	0.00223472
PTRHD1	33.1334	22.8703	-0.53481	0.000108107	0.000601448
WT1	0.0224476	0.209792	3.22433	0.00376111	0.0111839
INPP5J	7.22677	2.45112	-1.55991	0.00577195	0.0159021
METTL7A	80.1389	15.8297	-2.33987	8.82877e-10	2.1374e-07
AHNAK2	48.1947	77.6024	0.687226	0.0199084	0.0431348
SNAI3	6.13124	2.07954	-1.55991	1.07294e-05	9.67568e-05
ADARB2	0.967227	0.611877	-0.660612	0.000733176	0.00283093
SRL	94.1222	8.67258	-3.44	1.70704e-05	0.000137586
BCAP31	273.467	388.06	0.504916	0.000249792	0.00119008
ZNF829	1.05032	0.562285	-0.901451	2.13155e-06	2.8301e-05
RPS23	419.369	281.969	-0.572684	1.64653e-07	4.43705e-06
ERCC6L	2.11749	5.67221	1.42156	3.53491e-07	7.62174e-06
NANOS3	0.511944	1.00152	0.968132	0.000697528	0.00272173
ZNF385C	1.49924	0.630815	-1.24894	0.0124067	0.0293651
FANCM	1.84475	2.9252	0.665111	0.000887441	0.00332341
ZC3H6	2.7735	1.75572	-0.659641	0.000210891	0.00103219
CCDC9B	16.3129	8.10644	-1.00888	0.0114837	0.0277129
FBLL1	1.00691	0.652695	-0.625449	0.0223058	0.0473486
NANOS1	2.20219	3.16846	0.524843	0.00831077	0.0213101
RPL14	214.186	118.843	-0.849803	3.98439e-08	1.66252e-06
TSPYL1	130.597	71.1206	-0.876785	1.23616e-07	3.67297e-06
FHIT	3.04857	0.799969	-1.93012	1.16786e-09	2.15803e-07
GSPT2	6.82039	4.47447	-0.608135	0.00119625	0.00423933
TUBB	442.374	897.829	1.02117	9.64765e-09	7.13099e-07
ZNF836	5.55778	3.66025	-0.602568	0.00484348	0.0137129
ZBTB44	15.1951	10.1534	-0.581645	2.08943e-05	0.000160419
STK31	0.136688	1.03335	2.91838	1.66206e-05	0.000136934
MYO18A	58.374	30.5077	-0.936151	0.000175217	0.00089938
ZNF418	0.839855	0.31538	-1.41305	4.28815e-07	8.66675e-06
PDLIM7	43.7965	77.102	0.815952	0.000395634	0.00172889
FLNA	238.769	559.598	1.22877	4.26167e-05	0.000286482
HIST1H4C	0.4637	0.699732	0.593611	0.00210125	0.00688965
KIAA1671	28.9169	17.7382	-0.705051	2.08973e-05	0.000160419
RAD54B	0.608149	1.7822	1.55116	1.19548e-07	3.59618e-06
SVIL	147.323	44.0234	-1.74264	1.54903e-05	0.000129688
MYO5A	10.149	21.4442	1.07925	8.27833e-05	0.000487837
RPL37A	378.466	244.729	-0.628982	2.13324e-06	2.8301e-05
NKIRAS1	9.68366	6.26438	-0.628379	0.000320928	0.00145147
HMGN5	10.5015	4.52168	-1.21566	3.79879e-07	7.9898e-06
ZNF808	4.29177	2.56364	-0.743378	3.47709e-05	0.000239235
WDHD1	4.37643	11.7129	1.42027	6.01727e-09	5.69148e-07
DDX39B	12.1551	19.7424	0.69974	0.00299942	0.00936007
LRBA	21.6078	13.2051	-0.710459	5.34677e-05	0.000348474
PRC1	15.46	34.6035	1.16238	8.30424e-07	1.35969e-05
DZIP3	8.26033	3.55715	-1.21548	0.00189148	0.0062747
INF2	28.1356	45.7139	0.700234	5.52889e-05	0.000356689
GIGYF2	20.5133	13.3315	-0.621718	3.25462e-07	7.45106e-06
HSPA1B	219.342	134.68	-0.703652	0.00766397	0.0200472
TMSB4X	922.612	1748.99	0.922729	2.13226e-06	2.8301e-05
NYNRIN	23.3626	10.497	-1.15422	7.75484e-05	0.000462253
GIMAP1	5.08087	2.78902	-0.865316	0.0159405	0.0359249
NRAS	42.6664	65.5207	0.618853	0.000182172	0.000929546
DNAJC9	12.2343	18.6459	0.607925	4.26346e-05	0.000286482
DDX47	0.483667	0.939603	0.958036	0.000120815	0.000663583
CPNE1	70.0725	143.643	1.03556	3.2833e-06	3.84345e-05
ANG	16.4989	6.67803	-1.30488	0.0107378	0.0261819
MBLAC1	5.56783	3.27947	-0.763655	0.0226539	0.0479265
AS3MT	0.277935	0.16927	-0.715425	0.00865085	0.0220273
CPEB1	0.722539	0.410489	-0.815731	0.000667754	0.00263059
PPP2R2A	44.6025	24.7393	-0.850319	5.83629e-07	1.06335e-05
PATL2	0.390637	0.689045	0.818771	0.000687598	0.00268872
RPS28	438.942	300.746	-0.545485	4.99941e-05	0.000329935
KIFC1	16.3738	40.6371	1.31141	1.07545e-07	3.31213e-06
ALKBH6	0.82561	1.57737	0.933986	0.000277941	0.00129556
APOBEC3G	5.23783	10.2955	0.974977	0.017179	0.0382791
PEG10	11.6785	6.87378	-0.764684	0.000951984	0.00350873
EIF4EBP3	30.5489	8.31451	-1.87742	1.62293e-08	9.76402e-07
MRPL33	68.8388	44.6876	-0.623347	0.00425987	0.0124523
MARS2	13.2008	8.42323	-0.648181	0.00013197	0.000711263
RBM14-RBM4	0.844312	1.29847	0.620962	0.00362232	0.0108397
TRMT9B	1.23901	0.384007	-1.68998	8.11293e-08	2.69079e-06
PRKDC	41.1496	65.5065	0.670759	0.000851162	0.00320985
DPP3	45.1804	66.2587	0.552413	0.000148605	0.000784576
RTEL1	0.334445	0.529303	0.662324	0.0192833	0.0420978
BCL2L2-PABPN1	0.848763	2.34703	1.4674	0.000419677	0.00180649
RNASE4	2.16969	0.687741	-1.65755	0.000500152	0.00208693
MRPL46	8.82595	5.89283	-0.58279	0.000401512	0.00174867
BOP1	64.7633	104.19	0.685973	0.000754762	0.00290561
SRSF8	49.7315	32.3249	-0.621514	8.22125e-07	1.35969e-05
HIST2H4A	0.148818	0.433183	1.54143	0.00107807	0.00389294
CT45A9	0.00313485	0.000371612	-3.07653	0.0051487	0.0144309
DCP1A	15.6685	10.7217	-0.547336	3.42695e-07	7.62174e-06
HIST1H4K	0.43751	1.81055	2.04904	1.39171e-05	0.000119217
LENG9	18.2313	10.4068	-0.808883	0.00131655	0.00458399
UHRF1	5.58432	16.7645	1.58596	1.23399e-08	8.8676e-07
HIST1H4I	8.80468	26.4384	1.58629	2.41916e-06	3.03713e-05
HIST1H4E	1.02758	2.67191	1.37861	6.49838e-06	6.46588e-05
TYW1B	3.48771	2.30959	-0.594643	0.0151034	0.034402
HIST1H4D	0.363809	1.34129	1.88237	5.7137e-05	0.000365875
RDM1	0.271523	1.07795	1.98915	3.44623e-05	0.00023838
